# Supplementary material for: Central and Peripheral Inflammation in Mild Cognitive Impairment in the Context of Alzheimer’s Disease
Source: Int J Mol Sci. 2023 Jun 23;24(13):10523. doi: 10.3390/ijms241310523 (PMC10341890; doi:10.3390/ijms241310523)
Supplement: Supplementary file 1 [file ijms-24-10523-s001.zip]

Archive with 1 entries (1 files):
- ijms-2419605-supplementary.pdf
